# Supplementary material for: Real-World Safety and Herpes Zoster Outcomes After Recombinant Zoster Vaccination in Inflammatory Bowel Disease
Source: J Clin Med. 2026 Jul 7;15(13):5310. doi: 10.3390/jcm15135310 (PMC13362674; doi:10.3390/jcm15135310)
Supplement: Supplementary file 1 [file jcm-15-05310-s001.zip]

Archive with 1 entries (1 files):
- jcm-4403372-supplementary.pdf
